# Supplementary material for: Bioactive Glycosaminoglycans from Caranx crysos: A Structure–Function Study of Selective Anticoagulant Activity
Source: Mar Drugs. 2026 Jul 3;24(7):234. doi: 10.3390/md24070234 (PMC13412997; doi:10.3390/md24070234)
Supplement: Supplementary file 1 [file marinedrugs-24-00234-s001.zip]

Archive with 1 entries (1 files):
- marinedrugs-4328103-supplementary.pdf
